# Supplementary material for: Pretreatment expression of miR-191a may predict response to the induction chemotherapy based on cytarabine in acute myeloid leukemia patients – a single-center pilotal study
Source: PLoS One. 2025 Jun 24;20(6):e0324320. doi: 10.1371/journal.pone.0324320 (PMC12186893; doi:10.1371/journal.pone.0324320)
Supplement: S1 File — (XLS) [file pone.0324320.s001.xls]

## Sheet: AML
ID	miR-34a Ct1	miR-34a Ct2	CtT	CtE	CtT - CtE	miR-34a 2-ΔCt	miR-191 Ct1	miR-191 Ct2	CtT	CtE	CtT - CtE	miR-191 2-ΔCt	miR-199a Ct1	miR-199a Ct2	CtT	CtE	CtT - CtE	miR-199a 2-ΔCt	miR-199b Ct1	miR-199b Ct2	CtT	CtE	CtT - CtE	miR-199b 2-ΔCt	miR-16 Ct 1	miR-16 Ct 2	CtE
374/11	29.8227	29.8639	29.8433	24.5961	5.2472	0.0263	24.0053	23.9423	23.9738	24.5961	-0.6223	1.5393	0	0	0	24.5961		1	34.0961	33.3277	33.7119	24.5961	9.1158	0.0018	24.5654	24.6268	24.5961
202/10	29.8898	30.1205	30.0052	24.681	5.3242	0.025	24.4366	24.539	24.4878	24.681	-0.1931	1.1432	0	0	0	24.681		1	34.0794	33.8997	33.9896	24.681	9.3086	0.0016	24.9824	24.3796	24.681
470/14	30.2569	30.4792	30.3681	25.0465	5.3216	0.025	24.4863	24.3589	24.4226	25.0465	-0.6239	1.541	0	0	0	25.0465		1	34.9457	35.0312	34.9885	25.0465	9.942	0.001	25.0769	25.016	25.0465
262/10	31.3364	32.0582	31.6973	23.7562	7.9411	0.0041	23.1498	23.1029	23.1264	23.7562	-0.6298	1.5474	0	0	0	23.7562		1	32.3552	34.102	33.2286	23.7562	9.4724	0.0014	23.8125	23.6998	23.7562
218/11	27.4425	27.6146	27.5286	22.8722	4.6564	0.04	21.9553	21.7111	21.8332	22.8722	-1.039	2.0548	37.1006	0	0	22.8722		1	34.0404	34.6925	34.3665	22.8722	11.4943	0.0003	22.9851	22.7593	22.8722
006/11	26.744	26.8126	26.7783	23.917	2.8613	0.1376	23.9771	23.9844	23.9808	23.917	0.0638	0.9567	0	0	0	23.917		1	36.0413	37.1978	36.6196	23.917	12.7026	0.0002	23.5922	24.2418	23.917
393/16	28.0808	28.2594	28.1701	23.6276	4.5425	0.0429	24.2998	24.3567	24.3283	23.6276	0.7007	0.6123	0	0	0	23.6276		1	36.0173	35.1347	35.576	23.6276	11.9484	0.0003	23.6841	23.571	23.6276
434/15	32.0043	31.9853	31.9948	25.1151	6.8797	0.0085	24.3258	24.2926	24.3092	25.1151	-0.8059	1.7482	37.1754	37.1696	0	25.1151		1	35.3417	35.0907	35.2162	25.1151	10.1011	0.0009	25.0897	25.1404	25.1151
155/10	29.083	29.1296	29.1063	25.0698	4.0365	0.0609	24.3274	24.2754	24.3014	25.0698	-0.7684	1.7034	0	0	0	25.0698		1	34.8724	34.6612	34.7668	25.0698	9.697	0.0012	25.0375	25.102	25.0698
112/16	30.8915	31.1831	31.0373	25.772	5.2653	0.026	23.6928	23.5609	23.6269	25.772	-2.1451	4.4232	0	0	0	25.772		1	33.4748	32.9187	33.1968	25.772	7.4248	0.0058	25.5464	25.9976	25.772
607/14	28.2502	28.7085	28.4794	23.4696	5.0098	0.031	22.5042	22.5835	22.5439	23.4696	-0.9257	1.9	0	0	0	23.4696		1	32.2247	32.1163	32.1705	23.4696	8.7009	0.0024	23.4097	23.5294	23.4696
237/12	33.3725	33.0433	33.2079	26.5232	6.6847	0.0097	25.1783	25.3506	25.2645	26.5232	-1.2587	2.3928	37.2155	0	0	26.5232		1	0	0	0	26.5232		1	26.5816	26.4648	26.5232
482/15	28.2274	28.5467	28.3871	23.703	4.6841	0.0389	22.5556	22.7929	22.6743	23.703	-1.0287	2.0402	36.2284	35.7898	36.0091	23.703	12.3061	0.0002	37.7419	36.2776	37.0098	23.703	13.3068	0.0001	23.9271	23.4788	23.703
415/11	27.427	27.2353	27.3312	25.2195	2.1117	0.2314	23.3321	23.3098	23.321	25.2195	-1.8985	3.7283	0	0	0	25.2195		1	34.5497	35.7183	35.134	25.2195	9.9145	0.001	25.1494	25.2896	25.2195
260/12	28.0276	28.3257	28.1767	25.9433	6.2841	0.0128	24.9856	24.6897	24.8377	25.9433	-1.1056	2.1519	0	37.2524	0	25.9433		1	35.9925	37.3359	36.6642	25.9433	10.7209	0.0006	25.8533	26.0333	25.9433
419/14	30.6137	30.5127	30.5632	24.2791	6.2841	0.0128	23.8547	23.6415	23.7481	24.2791	-0.531	1.4449	0	37.1566	0	24.2791		1	33.5975	33.7164	33.657	24.2791	9.3779	0.0015	24.3822	24.176	24.2791
164/16	28.0507	27.9293	27.99	22.4803	5.5097	0.0219	23.256	23.2655	23.2608	22.4803	0.7805	0.5822	35.3852	34.114	34.7496	22.4803	12.2693	0.0002	34.8397	34.9242	34.882	22.4803	12.4017	0.0002	22.4205	22.5401	22.4803
265/16	26.1169	26.0186	26.0678	23.4644	2.6034	0.1646	24.1764	24.1617	24.1691	23.4644	0.7047	0.6136	36.4328	36.336	36.3844	23.4644	12.92	0.0001	32.5064	32.5294	32.5179	23.4644	9.0535	0.0019	23.5285	23.4002	23.4644
014/17	37.7586	0	0	28.3302		1	28.4688	28.9552	28.712	28.3302	0.3818	0.7675	0	0	0	28.3302		1	0	0	0	28.3302		1	27.989	28.6714	28.3302
436/16	30.494	30.6579	30.576	26.9554	3.6206	0.0813	25.029	25.3274	25.1782	26.9554	-1.7772	3.4276	0	0	0	26.9554		1	36.6493	37.7693	37.2093	26.9554		1	27.1481	26.7627	26.9554
499/16	27.7908	27.7717	27.7813	25.2647	2.2166	0.2151	25.3655	25.0266	25.1961	25.2647	-0.0686	1.0487	0	0	0	25.2647		1	37.2735	38.0402	37.6569	25.2647		1	25.1772	25.3522	25.2647
039/17	30.4862	30.7154	30.6008	24.5265	6.0743	0.0148	23.7425	23.7494	23.746	24.5265	-0.7805	1.7177	0	0	0	24.5265		1	36.055	34.9184	35.4867	24.5265	10.9602	0.0005	24.669	24.3839	24.5265
481/15	27.7696	28.1672	27.9684	24.0598	3.9086	0.0666	23.7872	24.3098	24.0485	24.0598	-0.0113	1.0079	34.0953	34.0482	34.0718	24.0598	10.012	0.001	35.8891	35.2081	35.5486	24.0598	11.4888	0.0003	24.1177	24.0018	24.0598
403/16	30.1826	30.5786	30.3806	26.5525	3.8281	0.0704	26.3395	26.8783	26.6089	26.5525	0.0564	0.9617	0	0	0	26.5525		1	0	0	0	26.5525		1	26.3992	26.7058	26.5525
436/14	30.7229	31.1633	30.9431	25.592	5.3511	0.0245	25.3638	25.5239	25.4439	25.592	-0.1481	1.1081	0	0	0	25.592		1	36.3547	35.1903	35.7725	25.592	10.1805	0.0009	25.6463	25.5376	25.592
618/14	28.1745	28.389	28.2818	25.8244	2.4574	0.1821	25.1814	25.3017	25.2416	25.8244	-0.5828	1.4978	0	37.4293	0	25.8244		1	0	0	0	25.8244		1	25.6196	26.0291	25.8244
509/16	27.0657	27.1843	27.125	23.6912	3.4338	0.0925	24.6844	24.6445	24.6645	23.6912	0.9733	0.5093	0	0	0	23.6912		1	34.0006	33.8653	33.933	23.6912	10.2418	0.0008	23.586	23.7963	23.6912
155/17	29.3149	29.1822	29.2486	24.535	4.7136	0.0381	24.5131	24.3654	24.4393	24.535	-0.0957	1.0686	0	0	0	24.535		1	36.0177	38.1731	37.0954	24.535		1	24.3822	24.6878	24.535
019/17	33.9399	33.1026	33.5213	27.871	5.6503	0.0199	25.7652	25.8182	25.7917	27.871	-2.0793	4.226	0	0	0	27.871		1	36.1798	37.6448	36.9123	27.871		1	28.0356	27.7064	27.871
500/16	30.2643	30.2007	30.2325	26.0763	4.1562	0.0561	24.6484	24.4428	24.5456	26.0763	-1.5307	2.8893	0	0	0	26.0763		1	0	37.3411	0	26.0763		1	26.1094	26.0431	26.0763
142/17	30.2103	29.8806	30.0455	24.0735	5.972	0.0159	23.6635	23.7167	23.6901	24.0735	-0.3834	1.3044	37.3168	36.7266	37.0217	24.0735		1	34.4175	34.9639	34.6907	24.0735	10.6172	0.0006	24.0875	24.0594	24.0735
102/17	30.5562	30.1752	30.3657	27.0878	3.2779	0.1031	25.6175	25.7645	25.691	27.0878	-1.3968	2.6332	0	0	0	27.0878		1	0	36.3941	0	27.0878		1	27.001	27.1746	27.0878
044/17	32.4905	32.2886	32.3896	24.3268	8.0628	0.0037	23.6111	23.6931	23.6521	24.3268	-0.6747	1.5963	0	0	0	24.3268		1	36.9322	34.2706	35.6014	24.3268	11.2746	0.0004	24.1782	24.4754	24.3268
492/16	28.267	28.5092	28.3881	24.6776	3.7105	0.0764	24.2376	24.3997	24.3187	24.6776	-0.3589	1.2824	0	0	0	24.6776		1	35.7071	35.081	35.3941	24.6776	10.7165	0.0006	24.7766	24.5785	24.6776
009/17	28.4059	28.7662	28.5861	25.6329	2.9532	0.1291	26.3427	26.2717	26.3072	25.6329	0.6743	0.0627	0	0	0	25.6329		1	37.9452	0	0	25.6329		1	25.5527	25.7131	25.6329
447/17	31.0646	31.0497	31.0572	25.0694	5.9878	0.0158	24.5386	24.4333	24.486	25.0694	-0.5843	1.4993	0	0	0	25.0694		1	37.2737	37.3907	0	25.0694		1	25.1216	25.0171	25.0694
374/17	31.3253	31.2361	31.2807	26.3217	4.959	0.0322	25.0012	25.4393	25.2203	26.3217	-1.1014	2.1465	0	37.3819	0	26.3217		1	36.5375	37.4358	36.9867	26.3217		1	26.1452	26.4982	26.3217
401/17	29.9185	30.335	30.1268	26.4018	3.725	0.0756	24.2113	24.6342	24.4228	26.4018	-1.979	3.9422	0	37.1506	0	26.4018		1	36.7781	36.2623	36.5202	26.4018	10.1184	0.0009	26.6265	26.1771	26.4018
251/17	28.8587	29.0031	28.9309	25.9076	3.0233	0.123	25.0167	24.902	24.9594	25.9076	-0.9482	1.9295	39.2042	0	0	25.9076		1	0	0	0	25.9076		1	25.8204	25.9948	25.9076
238/17	31.8362	31.0225	31.4294	25.0442	6.3852	0.012	23.4899	23.9609	23.7254	25.0442	-1.3188	2.4946	0	0	0	25.0442		1	0	35.9062	35.9062	25.0442	10.862	0.0005	25.0394	25.0489	25.0442
318/17	31.4761	32.2332	31.8547	29.174	2.6807	0.156	27.8567	28.07	27.9634	29.174	-1.2106	2.3143	0	0	0	29.174		1	0	0	0	29.174		1	29.2547	29.0933	29.174
192/17	32.3711	33.0691	32.7201	28.2852	4.4349	0.0462	27.3063	27.0279	27.1671	28.2852	-1.1179	2.1703	0	0	0	28.2852		1	37.5069	37.6752	37.5911	28.2852		1	28.1849	28.3855	28.2852
426/17	30.2605	30.4102	30.3354	25.6537	4.6817	0.039	23.7182	23.7248	23.7215	25.6537	-1.9322	3.8164	0	0	0	25.6537		1	34.8757	34.9074	34.8916	25.6537	9.2379	0.0017	25.6653	25.6421	25.6537
265/17	27.6363	27.8626	27.7495	24.3565	3.393	0.0952	23.5072	23.8502	23.6787	24.3565	-0.6778	1.5997	37.1921	0	0	24.3565		1	35.0836	35.1269	35.1053	24.3565	10.7488	0.0006	24.4594	24.2536	24.3565
214/17	25.5696	25.729	25.6493	21.4274	4.2219	0.0536	22.9214	22.9708	22.9461	21.4274	1.5187	0.349	0	0	0	21.4274		1	32.9355	33.0944	33.015	21.4274	11.5876	0.0003	21.4371	21.4177	21.4274

## Sheet: POWER
4.2494	0.0525779	9.9156	0.0010354	3.3991	0.0947914	9.0581	0.00187603	6.2091	0.0135168	9.8725	0.0010668	6.0692	0.0148932	11.7354	0.000293287
3.8221	0.0707023	9.1326	0.00178161	2.9713	0.127512	11.8067	0.000279145	0.9393	0.521486	7.2623	0.00651373	6.9017	0.00836337	12.2123	0.000210732
3.9396	0.0651722	9.9324	0.00102341	5.8414	0.0174407	11.8342	0.000273874	9.9813	0.000989303	14.6358	3.92812e-05	4.7175	0.0380094	12.5529	0.000166418
4.8121	0.035597	10.2369	0.000828678	6.9017	0.00836337	12.3265	0.000194695	5.0241	0.0307323	11.0187	0.000481993	5.3748	0.0241004	11.3676	0.000378453
3.9047	0.066768	7.5681	0.00526957	5.2984	0.0254111	8.9618	0.00200553	5.191	0.0273749	11.4322	0.00036188	8.0142	0.00386799	13.439	9.00446e-05
3.5727	0.0840447	6.7864	0.0090592	5.959	0.0160754	12.1727	0.000216597	9.9042	0.00104361	4.3897	0.0477055	6.9538	0.00806673	10.6172	0.000636655
4.2907	0.0510941	8.9499	0.00202214	6.0371	0.0152283	10.6963	0.000602688	4.8244	0.0352948	11.5443	0.000334826	4.6701	0.0392789	10.8838	0.000529236
3.8761	0.0681048	9.6386	0.00125456	5.4348	0.0231186	11.1973	0.00042587	3.7984	0.0718733	10.0946	0.000914582	2.0758	0.237204	8.3988	0.00296285
2.9497	0.129435	9.1122	0.00180698	5.2833	0.0256784	11.4458	0.000358485	3.8141	0.0710954	11.2285	0.000416759	6.2566	0.013079	10.9158	0.000517627
3.8729	0.068256	9.5817	0.00130503	6.6744	0.00979051	12.3832	0.000187191	2.4804	0.179195	6.6162	0.0101935	5.1112	0.0289318	10.8737	0.000532955
3.8948	0.0672277	9.1423	0.00176967	4.2007	0.054383	9.4482	0.00143156	4.4256	0.0465331	10.4793	0.000700513	5.4497	0.0228811	11.6122	0.000319433
5.2982	0.0254146	11.2928	0.000398592	1.2994	0.406295	7.294	0.00637217	3.7828	0.0726547	8.961	0.00200664	8.3547	0.00305481	14.0635	5.8407e-05
4.4309	0.0463624	10.574	0.000656008	7.079	0.0073962	11.5645	0.000330171	8.6209	0.0025401	14.6804	3.80855e-05	7.2882	0.00639784	12.5357	0.000168414
4.3055	0.0505726	10.5467	0.000668539	6.0146	0.0154677	10.9244	0.00051455	6.008	0.0155386	10.486	0.000697268	4.0723	0.059445	10.0669	0.000932312
4.5379	0.0430483	9.0234	0.0019217	7.6067	0.00513045	12.7883	0.000141364	4.2946	0.0509561	8.3112	0.00314832	6.6505	0.00995405	12.7936	0.000140845
4.7348	0.0375563	11.4547	0.00035628	3.4715	0.0901518	10.0249	0.000959852					1.1663	0.445563	8.3451	0.00307521
5.0633	0.0299085	9.9731	0.000994942	4.6102	0.0409441	9.5782	0.0013082					4.5469	0.0427806	10.7881	0.000565533
4.8943	0.0336255	10.0759	0.000926514	4.3395	0.0493947	11.1997	0.000425162					6.3488	0.0122693	10.8343	0.00054771
2.3107	0.201563	9.1709	0.00173494	2.4727	0.180154	8.4648	0.00283036					3.9825	0.0632627	10.7024	0.000600146
3.6648	0.078847	9.961	0.00100332	5.8368	0.0174964	12.133	0.00022264					4.5628	0.0423117	9.4726	0.00140755
5.1081	0.028994	9.1102	0.00180949	2.9864	0.126184	8.4761	0.00280828					5.7769	0.0182381	10.9585	0.000502531
4.4512	0.0457146	9.4428	0.00143692	5.5391	0.0215063	11.4066	0.000368359					3.5285	0.0866594	10.0819	0.000922668
4.242	0.0528483	11.7317	0.00029404	6.0633	0.0149543	13.4774	8.76796e-05					3.9093	0.0665554	10.7695	0.000572872
2.3553	0.195427	8.2228	0.00334727	4.5407	0.0429648	8.6765	0.00244407					3.4798	0.0896346	9.6514	0.00124348
4.2111	0.0539924	11.6252	0.000316567	6.1873	0.0137226	10.9024	0.000522457					7.2163	0.00672477	12.2079	0.000211376
3.683	0.0778586	7.8188	0.00442901	4.9176	0.0330868	10.9713	0.000498092					6.576	0.0104816	12.0657	0.000233272
3.2086	0.108172	7.9237	0.0041184	5.6104	0.0204692	10.7886	0.000565337					4.6527	0.0397555	10.5202	0.000680933
2.6461	0.159751	8.6998	0.00240491	8.7609	0.00230519	14.8204	3.45633e-05					3.3006	0.101489	10.7147	0.000595051
3.1186	0.115135	8.2968	0.00317991	7.9886	0.00393724	12.4666	0.000176677					3.9365	0.0653124	8.0723	0.00371531
1.8502	0.277354	7.9097	0.00415856	6.2659	0.012995	10.2825	0.000802896					6.0115	0.0155009	10.7266	0.000590163
3.2132	0.107828	7.6912	0.00483858	5.4464	0.0229335	10.1184	0.000899618					5.1882	0.0274281	11.2419	0.000412906
4.5466	0.0427895	8.5632	0.00264375	4.055	0.0601622	10.862	0.000537294					3.4098	0.094091	8.588	0.00259869
5.2472	0.0263291	-0.6223	1.53933	3.5529	0.0852061	9.2379	0.00165621					5.1809	0.0275673	11.2404	0.000413335
5.3242	0.0249607	-0.1931	1.14322	3.6206	0.0813	10.7488	0.000581151					7.1528	0.00702737	11.6308	0.000315341
5.3216	0.0250057	-0.6239	1.54104	2.2166	0.215148	11.5876	0.000324926					6.0113	0.0155031	10.0279	0.000957858
7.9411	0.00406903	-0.6298	1.54735	6.0743	0.0148407	4.7136	0.0381123
4.6564	0.0396537	-1.039	2.0548	3.9086	0.0665877	5.6503	0.0199109
2.8613	0.137614	0.0638	0.956741	3.8281	0.0704088	4.1562	0.0560866
4.5425	0.0429113	0.7007	0.615274	5.3511	0.0244996	5.972	0.0159312
6.8797	0.00849188	-0.8059	1.74824	2.4574	0.182074	3.2779	0.103099
4.0365	0.0609386	-0.7684	1.70338	3.4338	0.0925387	8.0628	0.00373986
9.1158	0.00180248	5.2653	0.0260008	0.3818	0.767479	3.7105	0.0763885
9.3086	0.001577	5.0098	0.0310384	-1.7772	3.4276	2.9532	0.129121
9.942	0.00101662	6.6847	0.00972086	-0.0686	1.0487	5.9878	0.0157577
9.4724	0.00140774	4.6841	0.0388996	-0.7805	1.71773	-0.0957	1.06858
11.4943	0.000346634	2.1117	0.231374	-0.0113	1.00786	-2.0793	4.22602
12.7026	0.000150016	6.2841	0.0128321	0.0564	0.961661	-1.5307	2.88926
11.9484	0.000253031	6.2841	0.0128321	-0.1481	1.10811	-0.3834	1.30441
10.1011	0.000910471	5.5097	0.021949	-0.5828	1.49775	-1.3968	2.63317
9.697	0.00120479	2.6034	0.16455	0.9733	0.50934	-0.6747	1.59626
-2.1451	4.42323	12.3061	0.000197467	10.012	0.000968473	-0.3589	1.28245
-0.9257	1.89961	12.2693	0.000202569	10.9602	0.000501939	0.6743	0.626636
-1.2587	2.3928	12.92	0.000129031	11.4888	0.000347958	-0.5843	1.49931
-1.0287	2.04019	7.8652	0.00428883	10.1805	0.000861716	10.6172	0.000636655
-1.8985	3.72825	8.6147	0.00255104	10.2418	0.000825869	11.2746	0.000403652
-1.1056	2.15188	7.856	0.00431627	4.959	0.0321508	10.7165	0.000594309
-0.531	1.44493	7.2671	0.0064921	3.725	0.0756246
0.7805	0.582165	7.0107	0.00775477	3.0233	0.122997
0.7047	0.61357	10.0806	0.0009235	6.3852	0.0119636
7.4248	0.00581986	9.3461	0.00153654	2.6807	0.155966
8.7009	0.00240308	7.5833	0.00521434	4.4349	0.0462341
13.3068	9.86857e-05	8.6611	0.0024703	4.6817	0.0389644
9.9145	0.00103619	16.182	1.34503e-05	3.393	0.095193
10.7209	0.000592499	13.7107	7.45878e-05	4.2219	0.0535897
9.3779	0.00150304	12.6695	0.000153497	-1.1014	2.14563
12.4017	0.000184806	9.7175	0.00118779	-1.979	3.9422
9.0535	0.00188202	11.5554	0.00033226	-0.9482	1.92946
-1.496	2.8206	9.8988	0.00104752	-1.3188	2.49459
-1.0861	2.12299	13.3064	9.8713e-05	-1.2106	2.31434
-1.0192	2.02679	10.6313	0.000630463	-1.1179	2.17031
-0.8018	1.74327	12.7634	0.000143825	-1.9322	3.81637
-0.7233	1.65095	11.9008	0.000261518	-0.6778	1.5997
-1.499	2.82647	10.5361	0.000673469	1.5187	0.349
-0.9795	1.97178	13.3327	9.69298e-05	36.5202	1.01467e-11
-0.9573	1.94167	13.0047	0.000121673
-1.3396	2.53081	14.7673	3.58591e-05
0.6431	0.640336	9.8255	0.00110212
9.3509	0.00153144	11.8875	0.00026394
4.4221	0.0466461
4.2709	0.0518001
3.2501	0.105105
7.0806	0.007388
7.4554	0.00569772
3.8635	0.0687022
6.7817	0.00908877
-1.4492	2.73057
-1.423	2.68143
-0.0194	1.01354
-0.3469	1.27182
-1.6054	3.0428
-1.5033	2.8349
0.6098	0.655288
0.9057	0.533774
-2.5525	5.8665
